# Supplementary material for: Cost-effectiveness of [¹¹C]Choline PET/CT as first-line imaging in primary hyperparathyroidism
Source: Eur J Nucl Med Mol Imaging. 2026 Feb 9;53(6):4186–98. doi: 10.1007/s00259-025-07746-6 (PMC13121269; doi:10.1007/s00259-025-07746-6)
Supplement: Supplementary file 3 — Supplementary Material 3 [file 259_2025_7746_MOESM3_ESM.r]

# NB AI generated
export_plot <- function(plot_obj, filename, width = 15, height = 5, units = "in", res = 300) {
  script_dir <- tryCatch(dirname(normalizePath(sys.frame(1)$ofile)),
                         error = function(e) getwd())

  filepath <- file.path(script_dir, filename)

  ext <- tolower(tools::file_ext(filepath))

  if (ext == "png") {
    png(filepath, width = width, height = height, units = units, res = res)
  } else if (ext %in% c("jpg", "jpeg")) {
    jpeg(filepath, width = width, height = height, units = units, res = res)
  } else if (ext == "pdf") {
    pdf(filepath, width = width, height = height)
  } else {
    stop("ext not found")
  }

  print(plot_obj)
  dev.off()
}

## expected costs function is modified to calculate icur
# future costs and qalys will need to be discounted
# payments and qalys are assumed to be made at the end of the year
discount <- function(r, c, t){
  timeline = seq(1, t)
  exp_yearly_costs  = c * (1+r)^(-timeline)
  return(sum(exp_yearly_costs))
}

# Primary purpose of the function below is to calculate icurs
# Output can also be modified to return incremental costs/qalys or a complete list of the icur components (see argument: "output")

calc_icur <- function(
    # choose among: "methio", "choline", "4dct"
    path = "choline",

    # discount rates
    r_cost = 0.035,
    r_qaly = 0.015,

    # important arguments
    p.mibi_pos = 0.47,      # was 0.38
    p.methio_pos = 0.72,
    p.choline_pos = 0.875,   # was 0.97
    p.4dct_pos = 0.47,
    p.mibi_fc = 0.91,       # was 0.43
    p.methio_fc = 0.67,
    p.choline_fc = 0.85,
    p.4dct_fc = 0.38,

    # other arguments
    p.mip = 1.0,
    p.exp = 1.0,
    p.exp_iopth_fc = 0.962,
    p.exp_iopth_ph = 0.038,
    p.mip_fc_comp = 0.015,
    p.mip_fc_ncomp = 0.985,
    p.hyperpara_sd = 0.246,
    p.hyperpara_nc = 0.754,
    p.exp_fc = 0.506,
    p.exp_ph = 0.494,
    p.exp_comp = 0.031,
    p.exp_ncomp = 0.969,
    c.echo_mibi = 983,
    c.methio = 403,
    c.choline = 810,
    c.4dct = 225,
    c.mip = 4455,
    c.exp = 5224,
    c.expiopth = 769,
    c.rest = 5131,
    c.hyperpara = 3568.39,
    q.fc = 0.839,
    q.comp = 0.66,
    q.hp = 0.59,
    le = 24,

    # choose among: icur, incrementals or list
    output = "icur"
){
      # All costs except hyperparra are assumed to materialise in the first year
      # Hyperparra costs are materialised over the full life expectancy
      pv_c.echo_mibi = discount(r = r_cost, c = c.echo_mibi       , t = 1)
      pv_c.methio    = discount(r = r_cost, c = c.methio          , t = 1)
      pv_c.4dct      = discount(r = r_cost, c = c.4dct            , t = 1)
      pv_c.choline   = discount(r = r_cost, c = c.choline         , t = 1)
      pv_c.mip       = discount(r = r_cost, c = c.mip             , t = 1)
      pv_c.exp       = discount(r = r_cost, c = c.exp             , t = 1)
      pv_c.expiopth  = discount(r = r_cost, c = c.expiopth        , t = 1)
      pv_c.rest      = discount(r = r_cost, c = c.rest            , t = 1)
      pv_c.hyperpara = discount(r = r_cost, c = c.hyperpara / le  , t = le)


      # Calculate the negative complements of the positive probabilities
      p.mibi_neg = 1 - p.mibi_pos
      p.methio_neg = 1-p.methio_pos
      p.choline_neg = 1 - p.choline_pos
      p.4dct_neg = 1 - p.4dct_pos
      p.mibi_exp = 1 - p.mibi_fc
      p.methio_exp = 1 - p.methio_fc
      p.choline_exp = 1 - p.choline_fc
      p.4dct_exp = 1 - p.4dct_fc


      #Expected probabilities for each pathway#
      ep1 <- p.mibi_pos * p.mip * p.mibi_fc * p.mip_fc_ncomp
      ep2 <- p.mibi_pos * p.mip * p.mibi_fc * p.mip_fc_comp
      ep3 <- p.mibi_pos * p.mip * p.mibi_exp * p.exp_iopth_fc * p.exp_comp
      ep4 <- p.mibi_pos * p.mip * p.mibi_exp * p.exp_iopth_fc * p.exp_ncomp
      ep5 <- p.mibi_pos * p.mip * p.mibi_exp * p.exp_iopth_ph * p.hyperpara_sd
      ep6 <- p.mibi_pos * p.mip * p.mibi_exp * p.exp_iopth_ph * p.hyperpara_nc

      ##Negative cUS+MIBI
      ###Methionine
      ep7 <- (1/3) * p.mibi_neg * p.methio_pos * p.mip * p.methio_fc * p.mip_fc_ncomp
      ep8 <-(1/3) * p.mibi_neg * p.methio_pos * p.mip * p.methio_fc * p.mip_fc_comp
      ep9 <- (1/3) * p.mibi_neg * p.methio_pos * p.mip * p.methio_exp * p.exp_iopth_fc * p.exp_comp
      ep10 <- (1/3) * p.mibi_neg * p.methio_pos * p.mip * p.methio_exp * p.exp_iopth_fc * p.exp_ncomp
      ep11 <- (1/3) * p.mibi_neg * p.methio_pos * p.mip * p.methio_exp * p.exp_iopth_ph * p.hyperpara_sd
      ep12 <- (1/3) * p.mibi_neg * p.methio_pos * p.mip * p.methio_exp * p.exp_iopth_ph * p.hyperpara_nc
      ep13 <- (1/3) * p.mibi_neg * p.methio_neg * p.exp * p.exp_fc * p.exp_comp
      ep14 <- (1/3) * p.mibi_neg * p.methio_neg * p.exp * p.exp_fc * p.exp_ncomp
      ep15 <- (1/3) * p.mibi_neg * p.methio_neg * p.exp * p.exp_ph * p.hyperpara_sd
      ep16 <- (1/3) * p.mibi_neg * p.methio_neg * p.exp * p.exp_ph * p.hyperpara_nc

      ###Choline
      ep17 <- (1/3) * p.mibi_neg * p.choline_pos * p.mip * p.choline_fc * p.mip_fc_ncomp
      ep18 <- (1/3) * p.mibi_neg * p.choline_pos * p.mip * p.choline_fc * p.mip_fc_comp
      ep19 <- (1/3) * p.mibi_neg * p.choline_pos * p.mip * p.choline_exp * p.exp_iopth_fc * p.exp_comp
      ep20 <- (1/3) * p.mibi_neg * p.choline_pos * p.mip * p.choline_exp * p.exp_iopth_fc * p.exp_ncomp
      ep21 <- (1/3) * p.mibi_neg * p.choline_pos * p.mip * p.choline_exp * p.exp_iopth_ph * p.hyperpara_sd
      ep22 <- (1/3) * p.mibi_neg * p.choline_pos * p.mip * p.choline_exp * p.exp_iopth_ph * p.hyperpara_nc
      ep23 <- (1/3) * p.mibi_neg * p.choline_neg * p.exp * p.exp_fc * p.exp_comp
      ep24 <- (1/3) * p.mibi_neg * p.choline_neg * p.exp * p.exp_fc * p.exp_ncomp
      ep25 <- (1/3) * p.mibi_neg * p.choline_neg * p.exp * p.exp_ph * p.hyperpara_sd
      ep26 <- (1/3) * p.mibi_neg * p.choline_neg * p.exp * p.exp_ph * p.hyperpara_nc

      ###4D-CT
      ep27 <- (1/3) * p.mibi_neg * p.4dct_pos * p.mip * p.4dct_fc * p.mip_fc_ncomp
      ep28 <- (1/3) * p.mibi_neg * p.4dct_pos * p.mip * p.4dct_fc * p.mip_fc_comp
      ep29 <- (1/3) * p.mibi_neg * p.4dct_pos * p.mip * p.4dct_exp * p.exp_iopth_fc * p.exp_comp
      ep30 <- (1/3) * p.mibi_neg * p.4dct_pos * p.mip * p.4dct_exp * p.exp_iopth_fc * p.exp_ncomp
      ep31 <- (1/3) * p.mibi_neg * p.4dct_pos * p.mip * p.4dct_exp * p.exp_iopth_ph * p.hyperpara_sd
      ep32 <- (1/3) * p.mibi_neg * p.4dct_pos * p.mip * p.4dct_exp * p.exp_iopth_ph * p.hyperpara_nc
      ep33 <- (1/3) * p.mibi_neg * p.4dct_neg * p.exp * p.exp_fc * p.exp_comp
      ep34 <- (1/3) * p.mibi_neg * p.4dct_neg * p.exp * p.exp_fc * p.exp_ncomp
      ep35 <- (1/3) * p.mibi_neg * p.4dct_neg * p.exp * p.exp_ph * p.hyperpara_sd
      ep36 <- (1/3) * p.mibi_neg * p.4dct_neg * p.exp * p.exp_ph * p.hyperpara_nc

      #Pathway 2nd line imaging Methionine
      ep37 <- p.methio_pos * p.mip * p.methio_fc * p.mip_fc_ncomp
      ep38 <- p.methio_pos * p.mip * p.methio_fc * p.mip_fc_comp
      ep39 <- p.methio_pos * p.mip * p.methio_exp * p.exp_iopth_fc * p.exp_comp
      ep40 <- p.methio_pos * p.mip * p.methio_exp * p.exp_iopth_fc * p.exp_ncomp
      ep41 <- p.methio_pos * p.mip * p.methio_exp * p.exp_iopth_ph * p.hyperpara_sd
      ep42 <- p.methio_pos * p.mip * p.methio_exp * p.exp_iopth_ph * p.hyperpara_nc
      ep43 <- p.methio_neg * p.exp * p.exp_fc * p.exp_comp
      ep44 <- p.methio_neg * p.exp * p.exp_fc * p.exp_ncomp
      ep45 <- p.methio_neg * p.exp * p.exp_ph * p.hyperpara_sd
      ep46 <- p.methio_neg * p.exp * p.exp_ph * p.hyperpara_nc

      #Pathway 2nd line imaging Choline
      ep47 <- p.choline_pos * p.mip * p.choline_fc * p.mip_fc_ncomp
      ep48 <- p.choline_pos * p.mip * p.choline_fc * p.mip_fc_comp
      ep49 <- p.choline_pos * p.mip * p.choline_exp * p.exp_iopth_fc * p.exp_comp
      ep50 <- p.choline_pos * p.mip * p.choline_exp * p.exp_iopth_fc * p.exp_ncomp
      ep51 <- p.choline_pos * p.mip * p.choline_exp * p.exp_iopth_ph * p.hyperpara_sd
      ep52 <- p.choline_pos * p.mip * p.choline_exp * p.exp_iopth_ph * p.hyperpara_nc
      ep53 <- p.choline_neg * p.exp * p.exp_fc * p.exp_comp
      ep54 <- p.choline_neg * p.exp * p.exp_fc * p.exp_ncomp
      ep55 <- p.choline_neg * p.exp * p.exp_ph * p.hyperpara_sd
      ep56 <- p.choline_neg * p.exp * p.exp_ph * p.hyperpara_nc

      #Pathway 2nd line imaging 4D-CT
      ep57 <- p.4dct_pos * p.mip * p.4dct_fc * p.mip_fc_ncomp
      ep58 <- p.4dct_pos * p.mip * p.4dct_fc * p.mip_fc_comp
      ep59 <- p.4dct_pos * p.mip * p.4dct_exp * p.exp_iopth_fc * p.exp_comp
      ep60 <- p.4dct_pos * p.mip * p.4dct_exp * p.exp_iopth_fc * p.exp_ncomp
      ep61 <- p.4dct_pos * p.mip * p.4dct_exp * p.exp_iopth_ph * p.hyperpara_sd
      ep62 <- p.4dct_pos * p.mip * p.4dct_exp * p.exp_iopth_ph * p.hyperpara_nc
      ep63 <- p.4dct_neg * p.exp * p.exp_fc * p.exp_comp
      ep64 <- p.4dct_neg * p.exp * p.exp_fc * p.exp_ncomp
      ep65 <- p.4dct_neg * p.exp * p.exp_ph * p.hyperpara_sd
      ep66 <- p.4dct_neg * p.exp * p.exp_ph * p.hyperpara_nc

    ###Total cost per pathway###
    #Pathway cUS+MIBI
    ##Positive cUS+MIBI
    tc1 <- pv_c.echo_mibi + pv_c.mip + pv_c.rest
    tc2 <- pv_c.echo_mibi + pv_c.mip + pv_c.rest
    tc3 <- pv_c.echo_mibi + pv_c.mip + pv_c.expiopth + pv_c.rest
    tc4 <- pv_c.echo_mibi + pv_c.mip + pv_c.expiopth + pv_c.rest
    tc5 <- pv_c.echo_mibi + pv_c.mip + pv_c.expiopth + pv_c.rest + pv_c.hyperpara
    tc6 <- pv_c.echo_mibi + pv_c.mip + pv_c.expiopth + pv_c.rest + pv_c.hyperpara

    ##Negative cUS+MIBI
    ###Methionine
    tc7 <- pv_c.echo_mibi + pv_c.methio + pv_c.mip + pv_c.rest
    tc8 <- pv_c.echo_mibi + pv_c.methio + pv_c.mip + pv_c.rest
    tc9 <- pv_c.echo_mibi + pv_c.methio + pv_c.mip + pv_c.expiopth + pv_c.rest
    tc10 <- pv_c.echo_mibi + pv_c.methio + pv_c.mip + pv_c.expiopth + pv_c.rest
    tc11 <- pv_c.echo_mibi + pv_c.methio + pv_c.mip + pv_c.expiopth + pv_c.rest + pv_c.hyperpara
    tc12 <- pv_c.echo_mibi + pv_c.methio + pv_c.mip + pv_c.expiopth + pv_c.rest + pv_c.hyperpara
    tc13 <- pv_c.echo_mibi + pv_c.methio + pv_c.exp + pv_c.rest
    tc14 <- pv_c.echo_mibi + pv_c.methio + pv_c.exp + pv_c.rest
    tc15 <- pv_c.echo_mibi + pv_c.methio + pv_c.exp + pv_c.rest + pv_c.hyperpara
    tc16 <- pv_c.echo_mibi + pv_c.methio + pv_c.exp + pv_c.rest + pv_c.hyperpara

    ###Choline
    tc17 <- pv_c.echo_mibi + pv_c.choline + pv_c.mip + pv_c.rest
    tc18 <- pv_c.echo_mibi + pv_c.choline + pv_c.mip + pv_c.rest
    tc19 <- pv_c.echo_mibi + pv_c.choline + pv_c.mip + pv_c.expiopth + pv_c.rest
    tc20 <- pv_c.echo_mibi + pv_c.choline + pv_c.mip + pv_c.expiopth + pv_c.rest
    tc21 <- pv_c.echo_mibi + pv_c.choline + pv_c.mip + pv_c.expiopth + pv_c.rest + pv_c.hyperpara
    tc22 <- pv_c.echo_mibi + pv_c.choline + pv_c.mip + pv_c.expiopth + pv_c.rest + pv_c.hyperpara
    tc23 <- pv_c.echo_mibi + pv_c.choline + pv_c.exp + pv_c.rest
    tc24 <- pv_c.echo_mibi + pv_c.choline + pv_c.exp + pv_c.rest
    tc25 <- pv_c.echo_mibi + pv_c.choline + pv_c.exp + pv_c.rest + pv_c.hyperpara
    tc26 <- pv_c.echo_mibi + pv_c.choline + pv_c.exp + pv_c.rest + pv_c.hyperpara

    ###4D-CT
    tc27 <- pv_c.echo_mibi + pv_c.4dct + pv_c.mip + pv_c.rest
    tc28 <- pv_c.echo_mibi + pv_c.4dct + pv_c.mip + pv_c.rest
    tc29 <- pv_c.echo_mibi + pv_c.4dct + pv_c.mip + pv_c.expiopth + pv_c.rest
    tc30 <- pv_c.echo_mibi + pv_c.4dct + pv_c.mip + pv_c.expiopth + pv_c.rest
    tc31 <- pv_c.echo_mibi + pv_c.4dct + pv_c.mip + pv_c.expiopth + pv_c.rest + pv_c.hyperpara
    tc32 <- pv_c.echo_mibi + pv_c.4dct + pv_c.mip + pv_c.expiopth + pv_c.rest + pv_c.hyperpara
    tc33 <- pv_c.echo_mibi + pv_c.4dct + pv_c.exp + pv_c.rest
    tc34 <- pv_c.echo_mibi + pv_c.4dct + pv_c.exp + pv_c.rest
    tc35 <- pv_c.echo_mibi + pv_c.4dct + pv_c.exp + pv_c.rest + pv_c.hyperpara
    tc36 <- pv_c.echo_mibi + pv_c.4dct + pv_c.exp + pv_c.rest + pv_c.hyperpara

    #Pathway 2nd line imaging Methionine
    tc37 <- pv_c.methio + pv_c.mip + pv_c.rest
    tc38 <- pv_c.methio + pv_c.mip + pv_c.rest
    tc39 <- pv_c.methio + pv_c.mip + pv_c.expiopth + pv_c.rest
    tc40 <- pv_c.methio + pv_c.mip + pv_c.expiopth + pv_c.rest
    tc41 <- pv_c.methio + pv_c.mip + pv_c.expiopth + pv_c.rest + pv_c.hyperpara
    tc42 <- pv_c.methio + pv_c.mip + pv_c.expiopth + pv_c.rest + pv_c.hyperpara
    tc43 <- pv_c.methio + pv_c.exp + pv_c.rest
    tc44 <- pv_c.methio + pv_c.exp + pv_c.rest
    tc45 <- pv_c.methio + pv_c.exp + pv_c.rest + pv_c.hyperpara
    tc46 <- pv_c.methio + pv_c.exp + pv_c.rest + pv_c.hyperpara

    #Pathway 2nd line imaging Choline
    tc47 <- pv_c.choline + pv_c.mip + pv_c.rest
    tc48 <- pv_c.choline + pv_c.mip + pv_c.rest
    tc49 <- pv_c.choline + pv_c.mip + pv_c.expiopth + pv_c.rest
    tc50 <- pv_c.choline + pv_c.mip + pv_c.expiopth + pv_c.rest
    tc51 <- pv_c.choline + pv_c.mip + pv_c.expiopth + pv_c.rest + pv_c.hyperpara
    tc52 <- pv_c.choline + pv_c.mip + pv_c.expiopth + pv_c.rest + pv_c.hyperpara
    tc53 <- pv_c.choline + pv_c.exp + pv_c.rest
    tc54 <- pv_c.choline + pv_c.exp + pv_c.rest
    tc55 <- pv_c.choline + pv_c.exp + pv_c.rest + pv_c.hyperpara
    tc56 <- pv_c.choline + pv_c.exp + pv_c.rest + pv_c.hyperpara

    #Pathway 2nd line imaging 4D-CT
    tc57 <- pv_c.4dct + pv_c.mip + pv_c.rest
    tc58 <- pv_c.4dct + pv_c.mip + pv_c.rest
    tc59 <- pv_c.4dct + pv_c.mip + pv_c.expiopth + pv_c.rest
    tc60 <- pv_c.4dct + pv_c.mip + pv_c.expiopth + pv_c.rest
    tc61 <- pv_c.4dct + pv_c.mip + pv_c.expiopth + pv_c.rest + pv_c.hyperpara
    tc62 <- pv_c.4dct + pv_c.mip + pv_c.expiopth + pv_c.rest + pv_c.hyperpara
    tc63 <- pv_c.4dct + pv_c.exp + pv_c.rest
    tc64 <- pv_c.4dct + pv_c.exp + pv_c.rest
    tc65 <- pv_c.4dct + pv_c.exp + pv_c.rest + pv_c.hyperpara
    tc66 <- pv_c.4dct + pv_c.exp + pv_c.rest + pv_c.hyperpara

    ###QALY###
    #Pathway cUS+MIBI
    ##Positive cUS+MIBI
    q1 <- q.fc * le
    q2 <- q.comp * le
    q3 <- q.comp * le
    q4 <- q.fc * le
    q5 <- q.hp * le
    q6 <- q.fc * le

    #Pathway Negative cUS+MIBI, 2nd line imaging: methionine, choline & 4D-CT
    q7 <- q.fc * le
    q8 <- q.comp * le
    q9 <- q.comp * le
    q10 <- q.fc * le
    q11 <- q.hp * le
    q12 <- q.fc * le
    q13 <- q.comp * le
    q14 <- q.fc * le
    q15 <- q.hp * le
    q16 <- q.fc * le

    ###Present value expected costs###
    pv_exp_cost_MIBI <- (ep1 * tc1) + (ep2 * tc2) + (ep3 * tc3) + (ep4 * tc4) +
      (ep5 * tc5) + (ep6 * tc6) + (ep7 * tc7) + (ep8 * tc8) + (ep9 * tc9) +
      (ep10 * tc10) + (ep11 * tc11) + (ep12 * tc12) + (ep13 * tc13) + (ep14 * tc14) +
      (ep15 * tc15) + (ep16 * tc16) + (ep17 * tc17) + (ep18 * tc18) + (ep19 * tc19) +
      (ep20 * tc20) + (ep21 * tc21) + (ep22 * tc22) + (ep23 * tc23) + (ep24 * tc24) +
      (ep25 * tc25) + (ep26 * tc26) + (ep27 * tc27) + (ep28 * tc28) + (ep29 * tc29) +
      (ep30 * tc30) + (ep31 * tc31) + (ep32 * tc32) + (ep33 * tc33) + (ep34 * tc34) +
      (ep35 * tc35) + (ep36 * tc36)

    pv_exp_cost_methio <- (ep37 * tc37) + (ep38 * tc38) + (ep39 * tc39) +
      (ep40 * tc40) + (ep41 * tc41) + (ep42 * tc42) + (ep43 * tc43) +
      (ep44 * tc44) + (ep45 * tc45) + (ep46 * tc46)

    pv_exp_cost_choline <- (ep47 * tc47) + (ep48 * tc48) + (ep49 * tc49) +
      (ep50 * tc50) + (ep51 * tc51) + (ep52 * tc52) + (ep53 * tc53) +
      (ep54 * tc54) + (ep55 * tc55) + (ep56 * tc56)

    pv_exp_cost_4DCT <- (ep57 * tc57) + (ep58 * tc58) + (ep59 * tc59) +
      (ep60 * tc60) + (ep61 * tc61) + (ep62 * tc62) + (ep63 * tc63) +
      (ep64 * tc64) + (ep65 * tc65) + (ep66 * tc66)


    ###Expected QALY###
    expected_qaly_MIBI <- (ep1 * q1) + (ep2 * q2) + (ep3 * q3) + (ep4 * q4) +
      (ep5 * q5) + (ep6 * q6) + (ep7 * q7) + (ep8 * q8) + (ep9 * q9) + (ep10 * q10) + (ep11 * q11) + (ep12 * q12) + (ep13 * q13) + (ep14 * q14) +
      (ep15 * q15) + (ep16 * q16) + (ep17 * q7) + (ep18 * q8) + (ep19 * q9) +
      (ep20 * q10) + (ep21 * q11) + (ep22 * q12) + (ep23 * q13) + (ep24 * q14) +
      (ep25 * q15) + (ep26 * q16) + (ep27 * q7) + (ep28 * q8) + (ep29 * q9) +
      (ep30 * q10) + (ep31 * q11) + (ep32 * q12) + (ep33 * q13) + (ep34 * q14) +
      (ep35 * q15) + (ep36 * q16)

    expected_qaly_methio <- (ep37 * q7) + (ep38 * q8) + (ep39 * q9) +
      (ep40 * q10) + (ep41 * q11) + (ep42 * q12) + (ep43 * q13) +
      (ep44 * q14) + (ep45 * q15) + (ep46 * q16)

    expected_qaly_choline <- (ep47 * q7) + (ep48 * q8) + (ep49 * q9) +
      (ep50 * q10) + (ep51 * q11) + (ep52 * q12) + (ep53 * q13) +
      (ep54 * q14) + (ep55 * q15) + (ep56 * q16)

    expected_qaly_4DCT <- (ep57 * q7) + (ep58 * q8) + (ep59 * q9) +
      (ep60 * q10) + (ep61 * q11) + (ep62 * q12) + (ep63 * q13) +
      (ep64 * q14) + (ep65 * q15) + (ep66 * q16)

   # present value expected qaly's
   # qalys are assumed to be uniformly distributed over the life expectancy of the patient
   # TO DO: in boom discounten of erna?
   pv_exp_qaly_MIBI    = discount(r = r_qaly, c = expected_qaly_MIBI    / le, t = le)
   pv_exp_qaly_methio  = discount(r = r_qaly, c = expected_qaly_methio  / le, t = le)
   pv_exp_qaly_choline = discount(r = r_qaly, c = expected_qaly_choline / le, t = le)
   pv_exp_qaly_4DCT    = discount(r = r_qaly, c = expected_qaly_4DCT    / le, t = le)

   if (output == 'icur'){
    return(
          switch(path
              ,"methio"    = (pv_exp_cost_methio    - pv_exp_cost_MIBI)/(pv_exp_qaly_methio     - pv_exp_qaly_MIBI)
              ,"choline"   = (pv_exp_cost_choline   - pv_exp_cost_MIBI)/(pv_exp_qaly_choline    - pv_exp_qaly_MIBI)
              ,"4dct"      = (pv_exp_cost_4DCT      - pv_exp_cost_MIBI)/(pv_exp_qaly_4DCT       - pv_exp_qaly_MIBI)
              )
    )
   }

   if (output == 'incrementals'){
    return(
          switch(path
              ,"methio"    = c(pv_exp_cost_methio    - pv_exp_cost_MIBI, pv_exp_qaly_methio     - pv_exp_qaly_MIBI)
              ,"choline"   = c(pv_exp_cost_choline   - pv_exp_cost_MIBI, pv_exp_qaly_choline    - pv_exp_qaly_MIBI)
              ,"4dct"      = c(pv_exp_cost_4DCT      - pv_exp_cost_MIBI, pv_exp_qaly_4DCT       - pv_exp_qaly_MIBI)
              )
    )
   }

   if (output == 'list'){
      return(list(expected_cost_MIBI = pv_exp_cost_MIBI,
                expected_cost_methio = pv_exp_cost_methio,
                expected_cost_choline = pv_exp_cost_choline,
                expected_cost_4DCT = pv_exp_cost_4DCT,
                expected_qaly_MIBI = pv_exp_qaly_MIBI,
                expected_qaly_methio = pv_exp_qaly_methio,
                expected_qaly_choline = pv_exp_qaly_choline,
                expected_qaly_4DCT = pv_exp_qaly_4DCT))


   }

}


# **1 - Base Outcomes

result <- calc_icur(output = 'list')
##Display Results####
cat("\nExpected Costs and QALYs for cUS+MIBI Strategy:\n")
cat("Total Expected Cost:", result$expected_cost_MIBI, "\n")
cat("Total Expected QALYs:", result$expected_qaly_MIBI, "\n")

cat("\nExpected Costs and QALYs for 11C-Methionine Strategy:\n")
cat("Total Expected Cost:", result$expected_cost_methio, "\n")
cat("Total Expected QALYs:", result$expected_qaly_methio, "\n")

cat("\nExpected Costs and QALYs for 11C-Choline Strategy:\n")
cat("Total Expected Cost:", result$expected_cost_choline, "\n")
cat("Total Expected QALYs:", result$expected_qaly_choline, "\n")

cat("\nExpected Costs and QALYs for 4D-CT Strategy:\n")
cat("Total Expected Cost:", result$expected_cost_4DCT, "\n")
cat("Total Expected QALYs:", result$expected_qaly_4DCT, "\n")

# Load required package
library(ggplot2)
# Define expected costs and QALYs for each option
expected_costs <- c(result$expected_cost_MIBI, result$expected_cost_methio, result$expected_cost_choline, result$expected_cost_4DCT)
expected_qalys <- c(result$expected_qaly_MIBI, result$expected_qaly_methio, result$expected_qaly_choline, result$expected_qaly_4DCT)

# Define treatment labels
treatments <- c("cUS+MIBI SPECT/CT", "Methionine PET/CT", "Choline PET/CT", "4D-CT")

# Calculate Incremental Cost-Effectiveness Ratios (ICERs)
icers <- (expected_costs - result$expected_cost_MIBI) / (expected_qalys - result$expected_qaly_MIBI)

# Create a data frame
df <- data.frame(
  Treatment = treatments,
  Cost = expected_costs,
  QALY = expected_qalys,
  ICER = icers
)

# Determine axis limits for expansion
cost_range <- range(df$Cost) + c(-0.1 * diff(range(df$Cost)), 0.2 * diff(range(df$Cost)))
qaly_range <- range(df$QALY) + c(-0.1 * diff(range(df$QALY)), 0.2 * diff(range(df$QALY)))

# Create Cost-Effectiveness Plane
ggplot(df, aes(x = QALY, y = Cost, label = Treatment)) +
  geom_point(aes(color = Treatment), size = 5, alpha = 0.8) +  # Larger, transparent points
  geom_text(vjust = -1, hjust = 1.2, size = 5) +  # Improve label visibility
  xlab("QALYs Gained") +
  ylab("Total Cost in Euro's") +
  theme_minimal(base_size = 14) +  # Improve readability

  # Expand axis limits
  xlim(qaly_range) + ylim(cost_range) +

  # Define colors
  scale_color_manual(values = c("cUS+MIBI SPECT/CT" = "blue", "Methionine PET/CT" = "red", "Choline PET/CT" = "green", "4D-CT" = "purple")) +

  # Improve axis text visibility
  theme(axis.title = element_text(size = 16),
        axis.text = element_text(size = 14),
        legend.position = "none")  # Remove legend for clarity

###Cost Effectiveness Plane
# Load necessary library
library(ggplot2)

# Calculate incremental costs and QALYs relative to MIBI (reference)
df$Incremental_Cost <- df$Cost - df$Cost[1]
df$Incremental_QALY <- df$QALY - df$QALY[1]

# Adjust x and y axis limits for better visibility
x_range <- range(df$Incremental_QALY)
x_lim <- c(min(x_range) * 1.2, max(x_range) * 5)  # Balanced x-axis expansion
y_lim <- c(-1500, 1000)  # Fixed y-axis range

# Create the Cost-Effectiveness Plane with WTP threshold
ggplot(df[-1, ], aes(x = Incremental_QALY, y = Incremental_Cost, label = Treatment)) +
  geom_point(size = 4, color = "blue") +  # Slightly larger points for visibility
  geom_text(vjust = -1, hjust = 0.5, size = 4, fontface = "bold") +  # Improved text readability
  geom_hline(yintercept = 0, linetype = "dashed", color = "grey", size = 1) +  # Solid black reference line at 0 cost
  geom_vline(xintercept = 0, linetype = "dashed", color = "grey", size = 1) +  # Solid black reference line at 0 QALY

  # Add WTP threshold line
  geom_abline(intercept = 0, slope = 20000, color = "red", linetype = "dashed", size = 1) +

  # Annotate WTP threshold line with label at the top of the graph
  annotate("text", x = min(x_lim) * 0.2,
           y = y_lim[2] * 0.9,  # Positioning the text near the top of the plot
           label = "WTP = €20,000", color = "red", size = 3, fontface = "bold") +

  scale_x_continuous(limits = x_lim) +  # Adjusted x-axis for even visibility
  scale_y_continuous(limits = y_lim) +  # Fixed y-axis from -1000 to 1000
  labs(
    title = "Cost-Effectiveness Plane",
    x = "Incremental QALYs (vs cUS+MIBI SPECT/CT)",
    y = "Incremental Cost (vs cUS+MIBI SPECT/CT)"
  ) +
  theme_minimal(base_size = 14)  # Improved readability

##**2 - Two way sensitivity - Choline**

## 2.1 - P Mibi FC / C Echo Mibi
#

# call a "subfunction" for the two-way
calc_icur_twoway = function(p.mibi_fc_in, c.echo_mibi_in){
    return(
        calc_icur(path = path_in, p.mibi_fc = p.mibi_fc_in, c.echo_mibi = c.echo_mibi_in)
    )
}

# Two-way sensitivity
path_in = "choline"

# sequences with values of the input parameters
p.mibi_fc_seq = seq(0.4, 1, 0.01) # was 0.4 - 0.95
c.echo_mibi_seq = seq(0, 2500, 5)

# all possible combinations
df_twoway = expand.grid(p.mibi_fc_seq, c.echo_mibi_seq)
colnames(df_twoway) = c("p.mibi_fc_seq", "c.echo_mibi_seq")
head(df_twoway, 5)

# apply subfunction to dataframe
icur_twoway = mapply(calc_icur_twoway, df_twoway$p.mibi_fc_seq, df_twoway$c.echo_mibi_seq)
df_twoway$icur = icur_twoway
head(df_twoway, 5)

df_plot = df_twoway
df_plot$icur_bin = ifelse(df_plot$icur < 0, 0, 1)
df_plot$icur_str = ifelse(df_plot$icur < 0, "choline PET/CT more cost effective", "cUS + MIBI SPECT/CT more cost effective")

# Load library
library("ggplot2")

# Widen the plot
options(repr.plot.width = 15, repr.plot.height = 5)
plt = {
ggplot(df_plot, aes(x = c.echo_mibi_seq, y = p.mibi_fc_seq, fill = icur_str)) +
  geom_tile()+
  scale_fill_manual(values = c("choline PET/CT more cost effective" = "darkgray",
                               "cUS + MIBI SPECT/CT more cost effective" = "lightgray")) +
  scale_x_continuous(breaks = seq(min(df_plot$c.echo_mibi_seq), max(df_plot$c.echo_mibi_seq), by = 250)) +
  scale_y_continuous(breaks = seq(min(df_plot$p.mibi_fc_seq), max(df_plot$p.mibi_fc_seq), by = 0.1)) +

  theme_minimal() +
  labs(title = "choline vs cUS + MIBI SPECT/CT", x = "Costs cUS + MIBI SPECT/CT (€)", y = "Successful MIP after cUS + MIBI SPECT/CT", fill = "") +
  theme(
    plot.title = element_text(size = 20, face = "bold"),
    axis.title = element_text(size = 16),
    axis.text = element_text(size = 16),
    legend.title = element_text(size = 16),
    legend.text = element_text(size = 16)
  )
}
export_plot(plt, 'choline_mibi_2way1.png')

### 2.2 C Choline / P Mibi FC
#

# call a "subfunction" for the two-way
calc_icur_twoway = function(p.mibi_fc_in, c.choline_in){
    return(
        calc_icur(path = path_in, p.mibi_fc = p.mibi_fc_in, c.choline = c.choline_in)
    )
}

# Two-way sensitivity
path_in = "choline"

# sequences with values of the input parameters
p.mibi_fc_seq = seq(0.4, 1, 0.01)
c.choline_seq = seq(0, 2500, 5)

# all possible combinations
df_twoway = expand.grid(p.mibi_fc_seq, c.choline_seq)
colnames(df_twoway) = c("p.mibi_fc_seq", "c.choline_seq")

# apply subfunction to dataframe
icur_twoway = mapply(calc_icur_twoway, df_twoway$p.mibi_fc_seq, df_twoway$c.choline_seq)
df_twoway$icur = icur_twoway

df_plot = df_twoway
df_plot$icur_bin = ifelse(df_plot$icur < 0, 0, 1)
df_plot$icur_str = ifelse(df_plot$icur < 0, "choline PET/CT more cost effective", "cUS + MIBI SPECT/CT more cost effective")

# Widen the plot
options(repr.plot.width = 15, repr.plot.height = 5)
plt = {
ggplot(df_plot, aes(x = c.choline_seq, y = p.mibi_fc_seq, fill = icur_str)) +
  geom_tile()+
  scale_fill_manual(values = c("choline PET/CT more cost effective" = "darkgray",
                               "cUS + MIBI SPECT/CT more cost effective" = "lightgray")) +
  scale_x_continuous(breaks = seq(min(df_plot$c.choline_seq), max(df_plot$c.choline_seq), by = 250)) +
  scale_y_continuous(breaks = seq(min(df_plot$p.mibi_fc_seq), max(df_plot$p.mibi_fc_seq), by = 0.1)) +

  theme_minimal() +
  labs(title = "choline vs MIBI SPECT/CT", x = "Costs choline PET/CT (€)", y = "Successful MIP after cUS + MIBI SPECT/CT", fill = "") +
  theme(
    plot.title = element_text(size = 20, face = "bold"),
    axis.title = element_text(size = 16),
    axis.text = element_text(size = 16),
    legend.title = element_text(size = 16),
    legend.text = element_text(size = 16)
  )

}
export_plot(plt, 'choline_mibi_2way2.png')
plt

## **3 - Two way sensitivity - 4DCT**

## 3.1 - P Mibi FC / C Echo Mibi
#

calc_icur_twoway = function(p.mibi_fc_in, c.echo_mibi_in){
    return(
        calc_icur(path = path_in, p.mibi_fc = p.mibi_fc_in, c.echo_mibi = c.echo_mibi_in)
    )
}

# Two-way sensitivity
path_in = "4dct"

# sequences with values of the input parameters
p.mibi_fc_seq = seq(0.4, 1, 0.01)
c.echo_mibi_seq = seq(0, 2500, 5)

# all possible combinations
df_twoway = expand.grid(p.mibi_fc_seq, c.echo_mibi_seq)
colnames(df_twoway) = c("p.mibi_fc_seq", "c.echo_mibi_seq")
head(df_twoway, 5)

# apply subfunction to dataframe
icur_twoway = mapply(calc_icur_twoway, df_twoway$p.mibi_fc_seq, df_twoway$c.echo_mibi_seq)
df_twoway$icur = icur_twoway
head(df_twoway, 5)

df_plot = df_twoway
df_plot$icur_bin = ifelse(df_plot$icur < 0, 0, 1)
df_plot$icur_str = ifelse(df_plot$icur < 0, "4DCT more cost effective", "cUS + MIBI SPECT/CT more cost effective")

# Load library
library("ggplot2")

# Widen the plot
options(repr.plot.width = 15, repr.plot.height = 5)
plt = {
ggplot(df_plot, aes(x = c.echo_mibi_seq, y = p.mibi_fc_seq, fill = icur_str)) +
  geom_tile()+
  scale_fill_manual(values = c("4DCT more cost effective" = "darkgray",
                              "cUS + MIBI SPECT/CT more cost effective" = "lightgray")) +
  scale_x_continuous(breaks = seq(min(df_plot$c.echo_mibi_seq), max(df_plot$c.echo_mibi_seq), by = 250)) +
  scale_y_continuous(breaks = seq(min(df_plot$p.mibi_fc_seq), max(df_plot$p.mibi_fc_seq), by = 0.1)) +

  theme_minimal() +
  labs(title = "4DCT vs MIBI SPECT/CT", x = "Costs choline PET/CT (€)", y = "Successful MIP after cUS + MIBI SPECT/CT", fill = "") +
  theme(
    plot.title = element_text(size = 20, face = "bold"),
    axis.title = element_text(size = 16),
    axis.text = element_text(size = 14),
    legend.title = element_text(size = 16),
    legend.text = element_text(size = 14)
  )
  }
export_plot(plt, '4dct_mibi_2way1.png')
plt

### 3.2 -  C 4dct / P Mibi FC#

# call a "subfunction" for the two-way
calc_icur_twoway = function(p.mibi_fc_in, c.4dct_in){
    return(
        calc_icur(path = path_in, p.mibi_fc = p.mibi_fc_in, c.4dct = c.4dct_in)
    )
}

# Two-way sensitivity
path_in = "4dct"

# sequences with values of the input parameters
p.mibi_fc_seq = seq(0.4, 1, 0.01)
c.4dct_seq = seq(0, 1000, 1)

# all possible combinations
df_twoway = expand.grid(p.mibi_fc_seq, c.4dct_seq)
colnames(df_twoway) = c("p.mibi_fc_seq", "c.4dct_seq")

# apply subfunction to dataframe
icur_twoway = mapply(calc_icur_twoway, df_twoway$p.mibi_fc_seq, df_twoway$c.4dct_seq)
df_twoway$icur = icur_twoway

df_plot = df_twoway
df_plot$icur_bin = ifelse(df_plot$icur < 0, 0, 1)
df_plot$icur_str = ifelse(df_plot$icur < 0, "4DCT more cost effective", "cUS + MIBI SPECT/CT more cost effective")

# Widen the plot
options(repr.plot.width = 15, repr.plot.height = 5)

plt = {
ggplot(df_plot, aes(x = c.4dct_seq, y = p.mibi_fc_seq, fill = icur_str)) +
  geom_tile()+
  scale_fill_manual(values = c("4DCT more cost effective" = "darkgray",
                              "cUS + MIBI SPECT/CT more cost effective" = "lightgray")) +
  scale_x_continuous(breaks = seq(min(df_plot$c.4dct_seq), max(df_plot$c.4dct_seq), by = 250)) +
  scale_y_continuous(breaks = seq(min(df_plot$p.mibi_fc_seq), max(df_plot$p.mibi_fc_seq), by = 0.1)) +

  theme_minimal() +
  labs(title = "4DCT vs MIBI SPECT/CT", x = "Costs 4DCT (€)", y = "Successful MIP after cUS + MIBI SPECT/CT", fill = "") +
  theme(
    plot.title = element_text(size = 20, face = "bold"),
    axis.title = element_text(size = 16),
    axis.text = element_text(size = 14),
    legend.title = element_text(size = 16),
    legend.text = element_text(size = 14)
  )
  }
export_plot(plt, '4dct_mibi_2way2.png')
plt

## **4 - Two way sensitivity - Methio**

## 4.1 - P Mibi FC / C Echo Mibi
#

# Two way sensitivity - 4DCT

## P Mibi FC / C Echo Mibi

calc_icur_twoway = function(p.mibi_fc_in, c.echo_mibi_in){
    return(
        calc_icur(path = path_in, p.mibi_fc = p.mibi_fc_in, c.echo_mibi = c.echo_mibi_in)
    )
}

# Two-way sensitivity
path_in = "methio"

# sequences with values of the input parameters
p.mibi_fc_seq = seq(0.4, 1, 0.01)
c.echo_mibi_seq = seq(0, 2500, 5)

# all possible combinations
df_twoway = expand.grid(p.mibi_fc_seq, c.echo_mibi_seq)
colnames(df_twoway) = c("p.mibi_fc_seq", "c.echo_mibi_seq")
head(df_twoway, 5)

# apply subfunction to dataframe
icur_twoway = mapply(calc_icur_twoway, df_twoway$p.mibi_fc_seq, df_twoway$c.echo_mibi_seq)
df_twoway$icur = icur_twoway
head(df_twoway, 5)

df_plot = df_twoway
df_plot$icur_bin = ifelse(df_plot$icur < 0, 0, 1)
df_plot$icur_str = ifelse(df_plot$icur < 0, "Methio more cost effective", "cUS + MIBI SPECT/CT more cost effective")

# Load library
library("ggplot2")

# Widen the plot
options(repr.plot.width = 15, repr.plot.height = 5)

plt = {
ggplot(df_plot, aes(x = c.echo_mibi_seq, y = p.mibi_fc_seq, fill = icur_str)) +
  geom_tile()+
  scale_fill_manual(values = c("Methio more cost effective" = "darkgray",
                              "cUS + MIBI SPECT/CT more cost effective" = "lightgray")) +
  scale_x_continuous(breaks = seq(min(df_plot$c.echo_mibi_seq), max(df_plot$c.echo_mibi_seq), by = 250)) +
  scale_y_continuous(breaks = seq(min(df_plot$p.mibi_fc_seq), max(df_plot$p.mibi_fc_seq), by = 0.1)) +

  theme_minimal() +
  labs(title = "Methio vs MIBI SPECT/CT", x = "Costs choline PET/CT (€)", y = "Successful MIP after cUS + MIBI SPECT/CT", fill = "") +
  theme(
    plot.title = element_text(size = 20, face = "bold"),
    axis.title = element_text(size = 16),
    axis.text = element_text(size = 14),
    legend.title = element_text(size = 16),
    legend.text = element_text(size = 14)
  )
}
export_plot(plt, 'methio_mibi_2way1.png')
plt

### 4.2 - C methio / P Mibi FC#

# call a "subfunction" for the two-way
calc_icur_twoway = function(p.mibi_fc_in, c.methio_in){
    return(
        calc_icur(path = path_in, p.mibi_fc = p.mibi_fc_in, c.methio = c.methio_in)
    )
}

# Two-way sensitivity
path_in = "methio"

# sequences with values of the input parameters
p.mibi_fc_seq = seq(0.4, 1, 0.01)
c.methio_seq = seq(0, 2000, 1)

# all possible combinations
df_twoway = expand.grid(p.mibi_fc_seq, c.methio_seq)
colnames(df_twoway) = c("p.mibi_fc_seq", "c.methio_seq")

# apply subfunction to dataframe
icur_twoway = mapply(calc_icur_twoway, df_twoway$p.mibi_fc_seq, df_twoway$c.methio_seq)
df_twoway$icur = icur_twoway

df_plot = df_twoway
df_plot$icur_bin = ifelse(df_plot$icur < 0, 0, 1)
df_plot$icur_str = ifelse(df_plot$icur < 0, "Methio more cost effective", "cUS + MIBI SPECT/CT more cost effective")

# Widen the plot
options(repr.plot.width = 15, repr.plot.height = 5)

plt = {
ggplot(df_plot, aes(x = c.methio_seq, y = p.mibi_fc_seq, fill = icur_str)) +
  geom_tile()+
  scale_fill_manual(values = c("Methio more cost effective" = "darkgray",
                              "cUS + MIBI SPECT/CT more cost effective" = "lightgray")) +
  scale_x_continuous(breaks = seq(min(df_plot$c.methio_seq), max(df_plot$c.methio_seq), by = 250)) +
  scale_y_continuous(breaks = seq(min(df_plot$p.mibi_fc_seq), max(df_plot$p.mibi_fc_seq), by = 0.1)) +

  theme_minimal() +
  labs(title = "Methio vs MIBI SPECT/CT", x = "Costs Methio (€)", y = "Successful MIP after cUS + MIBI SPECT/CT", fill = "") +
  theme(
    plot.title = element_text(size = 20, face = "bold"),
    axis.title = element_text(size = 16),
    axis.text = element_text(size = 14),
    legend.title = element_text(size = 16),
    legend.text = element_text(size = 14)
  )
  }
export_plot(plt, 'methioe_mibi_2way2.png')
plt

## **5 - One way sensitivity**

## 5.1 -  Tornado plot - Choline
#

# Define dataframe
Parameter = c(
  "c.choline",
  "c.echo_mibi",
  "le",
  "p.choline_fc",
  "p.mibi_fc"
)

Min_ICUR = c(
  calc_icur(c.choline = 600),
  calc_icur(c.echo_mibi = 1179.6),
  calc_icur(le = 12),
  calc_icur(p.choline_fc = 0.68),
  calc_icur(p.mibi_fc = 1)
)

Max_ICUR = c(
  calc_icur(c.choline = 2500),
  calc_icur(c.echo_mibi = 786.4),
  calc_icur(le = 36),
  calc_icur(p.choline_fc = 0.95),
  calc_icur(p.mibi_fc = 0.40)
)

sensitivity_summary = data.frame(Parameter, Min_ICUR, Max_ICUR)

# Adjust the order of the dataframe
sensitivity_summary$range = abs(sensitivity_summary$Max_ICUR - sensitivity_summary$Min_ICUR)
sensitivity_summary = sensitivity_summary[order(sensitivity_summary$range, decreasing = FALSE ),]
rownames(sensitivity_summary) = NULL
sensitivity_summary$Parameter <- factor(sensitivity_summary$Parameter, levels = sensitivity_summary$Parameter)

sensitivity_summary

# Create a custom mapping of parameter names (if necessary)
parameter_labels <- c(
  "le" = "Life Expectancy in years (12 - 36)",
  "c.echo_mibi" = "cUS+MIBI SPECT/CT scan cost (€11791 - €786)",
  "p.choline_fc" = expression({}^{11}*C*"-choline PET/CT sensitivity (0.95 - 0.68)"),
  "c.choline" = expression({}^{11}*C*"-choline PET/CT scan cost (€600 - €2500)"),
  "p.mibi_fc" = "successful MIP after cUS+MIBI SPECT/CT  (0.40 - 1.00)"
)

plt = {
  ggplot(sensitivity_summary, aes(y = Parameter)) +
    geom_segment(aes(x = Min_ICUR, xend = Max_ICUR, y = Parameter, yend = Parameter),
                 color = "lightgray", size = 4) +
    geom_point(aes(x = Min_ICUR), color = "gray", size = 2) +
    geom_point(aes(x = Max_ICUR), color = "gray", size = 2) +
    labs(title = "Tornado Diagram of ICUR for Varying Parameters",
         x = "ICUR (€/QALY)",  # Adjust x-axis label
         y = "Parameters") +  # Adjust y-axis label
    theme_minimal() +
    scale_x_continuous(
      limits = c(-40000, 40000),  # Set the limits of the x-axis
      breaks = c(-40000 ,-30000, -20000, -10000, 0, 10000, 20000, 30000, 40000)  # Set specific x-axis tick values
    ) +
    scale_y_discrete(labels = parameter_labels) +  # Apply custom labels for the y-axis
    theme(axis.text.x = element_text(angle = 45, hjust = 1, size = 16),  # Tilt the x-axis labels if needed
          axis.text.y = element_text(size = 16),  # Customize y-axis label size
          axis.title.x = element_text(size = 14, face = "bold"),  # Customize x-axis title
          axis.title.y = element_text(size = 14, face = "bold"))  # Customize y-axis title
  }
export_plot(plt, 'choline_tornado.png')
plt

### 5.2 - Tornado plot - 4DCT#

# Define dataframe
Parameter = c(
  "c.4dct",
  "c.echo_mibi",
  "le",
  "p.4dct_fc",
  "p.mibi_fc"
)

path_in =  '4dct'

Min_ICUR = c(
  calc_icur(c.4dct = 650         , path = path_in),
  calc_icur(c.echo_mibi =  786.4 , path = path_in),
  calc_icur(le = 12              , path = path_in),
  calc_icur(p.4dct_fc = 0,2      , path = path_in),
  calc_icur(p.mibi_fc = 1        , path = path_in)
)

Max_ICUR = c(
  calc_icur(c.4dct = 150         , path = path_in),
  calc_icur(c.echo_mibi = 1179.6 , path = path_in),
  calc_icur(le = 36              , path = path_in),
  calc_icur(p.4dct_fc = 0.8      , path = path_in),
  calc_icur(p.mibi_fc = 0.40     , path = path_in)
)

sensitivity_summary = data.frame(Parameter, Min_ICUR, Max_ICUR)

# Adjust the order of the dataframe
sensitivity_summary$range = abs(sensitivity_summary$Max_ICUR - sensitivity_summary$Min_ICUR)
sensitivity_summary = sensitivity_summary[order(sensitivity_summary$range, decreasing = FALSE ),]
rownames(sensitivity_summary) = NULL
sensitivity_summary$Parameter <- factor(sensitivity_summary$Parameter, levels = sensitivity_summary$Parameter)

sensitivity_summary

# Create a custom mapping of parameter names (if necessary)
parameter_labels <- c(
  "le" = "Life Expectancy in years (12 - 36)",
  "p.4dct_fc" = "4DCT sensitivity (0.8 - 0.2)",
  "p.mibi_fc" = "successful MIP after cUS+MIBI SPECT/CT  (0.40 - 1.00)",
  "c.echo_mibi" = "cUS+MIBI SPECT/CT scan cost (€11791 - €786)",
  "c.4dct" = "4DCT scan cost (€650 - €150)"
)


plt = {
  ggplot(sensitivity_summary, aes(y = Parameter)) +
    geom_segment(aes(x = Min_ICUR, xend = Max_ICUR, y = Parameter, yend = Parameter),
                 color = "lightgray", size = 4) +
    geom_point(aes(x = Min_ICUR), color = "gray", size = 2) +
    geom_point(aes(x = Max_ICUR), color = "gray", size = 2) +
    labs(title = "Tornado Diagram of ICUR for Varying Parameters",
         x = "ICUR (€/QALY)",  # Adjust x-axis label
         y = "Parameters") +  # Adjust y-axis label
    theme_minimal() +
    scale_x_continuous(
      limits = c(-1000, 2000),  # Set the limits of the x-axis
      breaks = c(-1000 ,-500,  0, 500, 1000, 1500, 2000)  # Set specific x-axis tick values
    ) +
    scale_y_discrete(labels = parameter_labels) +  # Apply custom labels for the y-axis
    theme(axis.text.x = element_text(angle = 45, hjust = 1, size = 16),  # Tilt the x-axis labels if needed
          axis.text.y = element_text(size = 16),  # Customize y-axis label size
          axis.title.x = element_text(size = 14, face = "bold"),  # Customize x-axis title
          axis.title.y = element_text(size = 14, face = "bold"))  # Customize y-axis title
 }
export_plot(plt, '4dct_tornado.png')
plt

### 5.3 - Tornado plot - Methio#

# Define dataframe
Parameter = c(
  "c.methio",
  "c.echo_mibi",
  "le",
  "p.methio_fc",
  "p.mibi_fc"
)

path_in =  'methio'

Min_ICUR = c(
  calc_icur(c.methio = 1250      , path = path_in),
  calc_icur(c.echo_mibi =  786.4 , path = path_in),
  calc_icur(le = 36              , path = path_in),
  calc_icur(p.methio_fc = 0.4    , path = path_in),
  calc_icur(p.mibi_fc = 1        , path = path_in)
)

Max_ICUR = c(
  calc_icur(c.methio = 300       , path = path_in),
  calc_icur(c.echo_mibi = 1179.6 , path = path_in),
  calc_icur(le = 12              , path = path_in),
  calc_icur(p.methio_fc = 0.9    , path = path_in),
  calc_icur(p.mibi_fc = 0.40     , path = path_in)
)

sensitivity_summary = data.frame(Parameter, Min_ICUR, Max_ICUR)

# Adjust the order of the dataframe
sensitivity_summary$range = abs(sensitivity_summary$Max_ICUR - sensitivity_summary$Min_ICUR)
sensitivity_summary = sensitivity_summary[order(sensitivity_summary$range, decreasing = FALSE ),]
rownames(sensitivity_summary) = NULL
sensitivity_summary$Parameter <- factor(sensitivity_summary$Parameter, levels = sensitivity_summary$Parameter)

sensitivity_summary

# Create a custom mapping of parameter names (if necessary)
parameter_labels <- c(
  "c.echo_mibi" = "cUS+MIBI SPECT/CT scan cost (€11791 - €786)",
  "p.methio_fc" = "Methio sensitivity (0.2 - 0.9)",
  "le" = "Life Expectancy in years (12 - 36)",
  "p.mibi_fc" = "successful MIP after cUS+MIBI SPECT/CT  (0.40 - 1.00)",
  "c.methio" = "Methio scan cost (€1250 - €300)"

)

plt = {
  # Plot tornado diagram with parameters on y-axis and centered at x = 0
  ggplot(sensitivity_summary, aes(y = Parameter)) +
    geom_segment(aes(x = Min_ICUR, xend = Max_ICUR, y = Parameter, yend = Parameter),
                 color = "lightgray", size = 4) +
    geom_point(aes(x = Min_ICUR), color = "gray", size = 2) +
    geom_point(aes(x = Max_ICUR), color = "gray", size = 2) +
    labs(title = "Tornado Diagram of ICUR for Varying Parameters",
         x = "ICUR (€/QALY)",  # Adjust x-axis label
         y = "Parameters") +  # Adjust y-axis label
    theme_minimal() +
    scale_x_continuous(
      limits = c(-2000, 20000),  # Set the limits of the x-axis
      breaks = c(-2000 ,  0, 5000, 10000, 15000, 20000)  # Set specific x-axis tick values
    ) +
    scale_y_discrete(labels = parameter_labels) +  # Apply custom labels for the y-axis
    theme(axis.text.x = element_text(angle = 45, hjust = 1, size = 16),  # Tilt the x-axis labels if needed
          axis.text.y = element_text(size = 16),  # Customize y-axis label size
          axis.title.x = element_text(size = 14, face = "bold"),  # Customize x-axis title
          axis.title.y = element_text(size = 14, face = "bold"))  # Customize y-axis title
 }
export_plot(plt, 'methio_tornado.png')
plt

## **6 - Probabilistic Assessment of Parameter Uncertainty**
#- Costs are governed by gamma distribtuions
#- probabilities and QALYs follow beta distributions
#
### Functions and configuration
#

# main function, input/output modified for simulation
calc_icur_df = function(df, path_in  ) {
  calc_icur(
    path            = path_in,
    r_cost  		    = df["r_cost_sim"],
    r_qaly  		    = df["r_qaly_sim"],
    p.mibi_pos    	= df["p.mibi_pos_sim"],
    p.methio_pos  	= df["p.methio_pos_sim"],
    p.choline_pos 	= df["p.choline_pos_sim"],
    p.4dct_pos    	= df["p.4dct_pos_sim"],
    p.mibi_fc     	= df["p.mibi_fc_sim"],
    p.methio_fc   	= df["p.methio_fc_sim"],
    p.choline_fc  	= df["p.choline_fc_sim"],
    p.4dct_fc     	= df["p.4dct_fc_sim"],
    p.mip           = df["p.mip_sim"],
    p.exp           = df["p.exp_sim"],
    p.exp_iopth_fc	= df["p.exp_iopth_fc_sim"],
    p.exp_iopth_ph	= df["p.exp_iopth_ph_sim"],
    p.mip_fc_comp  	= df["p.mip_fc_comp_sim"],
    p.mip_fc_ncomp 	= df["p.mip_fc_ncomp_sim"],
    p.hyperpara_sd 	= df["p.hyperpara_sd_sim"],
    p.hyperpara_nc 	= df["p.hyperpara_nc_sim"],
    p.exp_fc        = df["p.exp_fc_sim"],
    p.exp_ph        = df["p.exp_ph_sim"],
    p.exp_comp      = df["p.exp_comp_sim"],
    p.exp_ncomp     = df["p.exp_ncomp_sim"],
    c.echo_mibi 		= df["c.echo_mibi_sim"],
    c.methio    		= df["c.methio_sim"],
    c.choline   		= df["c.choline_sim"],
    c.4dct      		= df["c.4dct_sim"],
    c.mip       		= df["c.mip_sim"],
    c.exp       		= df["c.exp_sim"],
    c.expiopth  		= df["c.expiopth_sim"],
    c.rest      		= df["c.rest_sim"],
    c.hyperpara 		= df["c.hyperpara_sim"],
    q.fc   				  = df["q.fc_sim"],
    q.comp 				  = df["q.comp_sim"],
    q.hp   				  = df["q.hp_sim"],
    le 				      = df["le_sim"],

    # note that we need the icur components, not the icurs itself
    output          = "incrementals"
  )
}

# specify function above for: "choline", "methio", "4dct"
calc_icur_df_choline = function(df){
  return(calc_icur_df(df, path_in = 'choline'))
}

calc_icur_df_methio = function(df){
  return(calc_icur_df(df, path_in = 'methio'))
}

calc_icur_df_4dct = function(df){
  return(calc_icur_df(df, path_in = '4dct'))
}

# acceptability curve
pce_ceac = function(wtp, res){
  nmb = wtp * res$inc_qaly - res$inc_costs
  return(mean(nmb > 0))
}

# Seed and number of simulations
seed = 123
n = 1e5

### 6.1 - Monte Carlo Study
#*   Assumptions for "main parameters" are given in the code below.
#*   All other parameters except for the deterministic parameters and discount rates will vary +/- 20% with probability 0.95.
#*   Probabilities and QALYs are governed by a Beta distribution, costs follow gamma distributions and life expectancy is assumed to be Gaussian.


#

# "main" variables
# probabilities                                 # MEAN   LOWER   UPPER
p.mibi_fc_sim      = rbeta(n, 2.40 , 0.23)      # 0.91   0.40    1.0
p.methio_fc_sim    = rbeta(n, 19.83, 9.76)      # 0.67   0.48    0.82
p.choline_fc_sim   = rbeta(n, 22.93, 4.04)      # 0.85   0.68    0.95
p.4dct_fc_sim      = rbeta(n, 11.73, 18.34)     # 0.39   0.23    0.58

# QALYS                                         # MEAN   SD
q.fc_sim           = rbeta(n, 2.110  ,  0.405)  # 0.839  0.177
q.comp_sim         = rbeta(n, 107.51 , 55.381)  # 0.66   0.036
q.hp_sim           = rbeta(n, 9.58   ,  6.658)  # 0.59   0.118

# life expectancy
le_sim             = rnorm(n, mean = 24, sd = 6)  # =/- 2 standard deviations has probability 0.95

# probabilities
p.mibi_pos_sim     = rbeta(n, 47.00, 53.00)
p.methio_pos_sim   = rbeta(n, 72.00, 28.00)
p.choline_pos_sim  = rbeta(n, 87.50, 12.50)
p.4dct_pos_sim     = rbeta(n, 47.00, 53.00)
p.exp_iopth_fc_sim = rbeta(n, 96.20, 3.80)
p.exp_iopth_ph_sim = rbeta(n, 3.80, 96.20)
p.mip_fc_comp_sim  = rbeta(n, 1.50, 98.50)
p.mip_fc_ncomp_sim = rbeta(n, 98.50, 1.50)
p.hyperpara_sd_sim = rbeta(n, 24.60, 75.40)
p.hyperpara_nc_sim = rbeta(n, 75.40, 24.60)
p.exp_fc_sim       = rbeta(n, 50.60, 49.40)
p.exp_ph_sim       = rbeta(n, 49.40, 50.60)
p.exp_comp_sim     = rbeta(n, 3.10, 96.90)
p.exp_ncomp_sim    = rbeta(n, 96.90, 3.10)


# costs
c.echo_mibi_sim = rgamma(n, 99.90, scale = 9.840)
c.methio_sim    = rgamma(n, 99.90, scale = 4.034)
c.choline_sim   = rgamma(n, 99.90, scale = 8.108)
c.4dct_sim      = rgamma(n, 99.90, scale = 2.252)
c.mip_sim       = rgamma(n, 99.90, scale = 44.595)
c.exp_sim       = rgamma(n, 99.90, scale = 52.292)
c.expiopth_sim  = rgamma(n, 99.90, scale = 7.698)
c.rest_sim      = rgamma(n, 99.90, scale = 51.361)
c.hyperpara_sim = rgamma(n, 99.90, scale = 35.720)

# fixed parameters
r_cost_sim = rep(0.035, n)
r_qaly_sim = rep(0.015, n)
p.mip_sim  = rep(1.0, n)
p.exp_sim  = rep(1.0, n)

# Gather results
df_sim = data.frame(
  p.mibi_pos_sim,
  p.methio_pos_sim,
  p.choline_pos_sim,
  p.4dct_pos_sim,
  p.mibi_fc_sim,
  p.methio_fc_sim,
  p.choline_fc_sim,
  p.4dct_fc_sim,
  p.exp_iopth_fc_sim,
  p.exp_iopth_ph_sim,
  p.mip_fc_comp_sim,
  p.mip_fc_ncomp_sim,
  p.hyperpara_sd_sim,
  p.hyperpara_nc_sim,
  p.exp_fc_sim,
  p.exp_ph_sim,
  p.exp_comp_sim,
  p.exp_ncomp_sim,
  q.fc_sim,
  q.comp_sim,
  q.hp_sim,
  c.echo_mibi_sim,
  c.methio_sim,
  c.choline_sim,
  c.4dct_sim,
  c.mip_sim,
  c.exp_sim,
  c.expiopth_sim,
  c.rest_sim,
  c.hyperpara_sim,
  le_sim,
  r_cost_sim,
  r_qaly_sim,
  p.mip_sim,
  p.exp_sim
)

#### 6.1.1 - Choline#

# execture simulation
icur_choline_sim = unname(t(apply(df_sim, 1, calc_icur_df_choline)))

# organise results
res_base_choline = data.frame(icur_choline_sim)
colnames(res_base_choline) = c('inc_costs', 'inc_qaly')

pce_ceac_choline = function(wtp){
  return(pce_ceac(wtp, res = res_base_choline))
}

# plot acceptability curve
library(ggplot2)

wtp = seq(0, 5e4, by = 1e2)

# prob choline is more cost effective
pce = sapply(wtp, pce_ceac_choline)

ceac_df <- data.frame(wtp = wtp, pce = pce)
plt = {
  ggplot(ceac_df, aes(wtp, pce)) +
    geom_line() +
    geom_vline(xintercept = 20000, linetype = "dashed", color = "red") +
    labs(
      x = "Willingness-to-pay (€ per QALY)",
      y = "Probability Choline PET/CT cost-effective",
      title = "Cost-Effectiveness Acceptability Curve: Choline vs MIBI"
    ) +
    theme_minimal(base_size = 18)
}
export_plot(plt, 'choline_mibi_ceac1.png')
plt

# prob MIBI is more cost effective
pce_c = 1 - pce

ceac_df <- data.frame(wtp = wtp, pce = pce, pce_p = pce_c)

plt = {
  ggplot(ceac_df, aes(x = wtp)) +
    geom_line(aes(y = pce)) +
    geom_line(aes(y = pce_c), color = "gray50", linetype = "dashed") +
    geom_vline(xintercept = 20000, linetype = "dashed", color = "red") +
    labs(
      x = "Willingness-to-pay (€ per QALY)",
      y = "Probability cost-effective",
      title = "Cost-Effectiveness Acceptability Curve: Choline vs MIBI"
    ) +
    theme_minimal(base_size = 18)
}
export_plot(plt, 'choline_mibi_ceac2.png')
plt

#### 6.1.2 - Methio#

# execture simulation
icur_methio_sim = unname(t(apply(df_sim, 1, calc_icur_df_methio)))

# organise results
res_base_methio = data.frame(icur_methio_sim)
colnames(res_base_methio) = c('inc_costs', 'inc_qaly')

pce_ceac_methio = function(wtp){
  return(pce_ceac(wtp, res = res_base_methio))
}

# plot acceptability curve
library(ggplot2)

wtp = seq(0, 5e4, by = 1e2)
pce = sapply(wtp, pce_ceac_methio)

ceac_df <- data.frame(wtp = wtp, pce = pce)
plt = {
  ggplot(ceac_df, aes(wtp, pce)) +
    geom_line() +
    geom_vline(xintercept = 20000, linetype = "dashed", color = "red") +
    labs(
      x = "Willingness-to-pay (€ per QALY)",
      y = "Probability cost-effective",
      title = "Cost-Effectiveness Acceptability Curve: methio vs. MIBI"
    ) +
    theme_minimal(base_size = 18)
}
export_plot(plt, 'methio_mibi_ceac1.png')
plt

# prob MIBI is more cost effective
pce_c = 1 - pce

ceac_df <- data.frame(wtp = wtp, pce = pce, pce_p = pce_c)

plt = {
  ggplot(ceac_df, aes(x = wtp)) +
    geom_line(aes(y = pce)) +
    geom_line(aes(y = pce_c), color = "gray50", linetype = "dashed") +
    geom_vline(xintercept = 20000, linetype = "dashed", color = "red") +
    labs(
      x = "Willingness-to-pay (€ per QALY)",
      y = "Probability cost-effective",
      title = "Cost-Effectiveness Acceptability Curve: Methio vs MIBI"
    ) +
    theme_minimal(base_size = 18)
  }
export_plot(plt, 'methio_mibi_ceac2.png')
plt

#### 6.1.3- 4dct#

# execture simulation
icur_4dct_sim = unname(t(apply(df_sim, 1, calc_icur_df_4dct)))

# organise results
res_base_4dct = data.frame(icur_4dct_sim)
colnames(res_base_4dct) = c('inc_costs', 'inc_qaly')

pce_ceac_4dct = function(wtp){
  return(pce_ceac(wtp, res = res_base_4dct))
}

# plot acceptability curve
library(ggplot2)

wtp = seq(0, 5e4, by = 1e2)
pce = sapply(wtp, pce_ceac_4dct)

ceac_df <- data.frame(wtp = wtp, pce = pce)

plt = {
  ggplot(ceac_df, aes(wtp, pce)) +
    geom_line() +
    geom_vline(xintercept = 20000, linetype = "dashed", color = "red") +
    labs(
      x = "Willingness-to-pay (€ per QALY)",
      y = "Probability cost-effective",
      title = "Cost-Effectiveness Acceptability Curve: 4dct vs. MIBI"
    ) +
    theme_minimal(base_size = 18)
}
export_plot(plt, '4dct_mibi_ceac1.png')
plt

# prob MIBI is more cost effective
pce_c = 1 - pce

ceac_df <- data.frame(wtp = wtp, pce = pce, pce_p = pce_c)

plt = {
  ggplot(ceac_df, aes(x = wtp)) +
    geom_line(aes(y = pce)) +
    geom_line(aes(y = pce_c), color = "gray50", linetype = "dashed") +
    geom_vline(xintercept = 20000, linetype = "dashed", color = "red") +
    labs(
      x = "Willingness-to-pay (€ per QALY)",
      y = "Probability cost-effective",
      title = "Cost-Effectiveness Acceptability Curve: Choline vs MIBI"
    ) +
    theme_minimal(base_size = 18)
}
export_plot(plt, '4dct_mibi_ceac2.png')
plt

### 6.2 - Sanity Check
# Check if the simulation produces sensibele parameter ranges.
#

params = c(
  # probabilities
  p.mibi_pos = 0.47,
  p.methio_pos = 0.72,
  p.choline_pos = 0.875,
  p.4dct_pos = 0.47,
  p.mibi_fc = 0.91,
  p.methio_fc = 0.67,
  p.choline_fc = 0.85,
  p.4dct_fc = 0.38,
  p.exp_iopth_fc = 0.962,
  p.exp_iopth_ph = 0.038,
  p.mip_fc_comp = 0.015,
  p.mip_fc_ncomp = 0.985,
  p.hyperpara_sd = 0.246,
  p.hyperpara_nc = 0.754,
  p.exp_fc = 0.506,
  p.exp_ph = 0.494,
  p.exp_comp = 0.031,
  p.exp_ncomp = 0.969,

  # QALYS
  q.fc = 0.839,
  q.comp = 0.66,
  q.hp = 0.59,

  # costs
  c.echo_mibi = 983,
  c.methio = 403,
  c.choline = 810,
  c.4dct = 225,
  c.mip = 4455,
  c.exp = 5224,
  c.expiopth = 769,
  c.rest = 5131,
  c.hyperpara = 3568.39,

  # life exp
  le = 24,

  # fixed arguments
  r_cost = 0.035,
  r_qaly = 0.015,
  p.mip = 1.0,
  p.exp = 1.0
)

main_param = c(
  "p.mibi_fc_sim",
  "p.methio_fc_sim",
  "p.choline_fc_sim",
  "p.4dct_fc_sim",
  "q.fc_sim",
  "q.comp_sim",
  "q.hp_sim",
  "le_sim"
)

params_upper = 1.2 * params
params_lower = 0.8 * params

params_check = rbind(params_lower, params, params_upper)
rownames(params_check) = c("-20%", "point estimate", "+20%")
params_check = t(params_check)

# Checks
summary_check = function(x){
  result = c(quantile(x, 0.025), mean(x), sqrt(var(x)) ,quantile(x, 0.975))
  names(result) = c("q_0_025", "avg", "stdev", "q_0_975")
  return(round(result, 3))
}

df_sim_check = apply(df_sim, 2, summary_check)
df_sim_check = t(df_sim_check)

df_check = cbind(df_sim_check, params_check)
df_check_def = df_check[, c('-20%', 'q_0_025', 'point estimate', 'avg', 'stdev','+20%', 'q_0_975')]

df_check_def[main_param, ]

df_check_def[!rownames(df_check_def) %in% main_param, ]
